# Supplementary material for: CRISPR-Cas and Restriction-Modification Act Additively against Conjugative Antibiotic Resistance Plasmid Transfer in Enterococcus faecalis
Source: mSphere. 2016 Jun 1;1(3):e00064-16. doi: 10.1128/mSphere.00064-16 (PMC4894674; doi:10.1128/mSphere.00064-16)
Supplement: Table S1 [file sph003162100st1.xlsx]

## Sheet: Sheet1
Primer name	Sequence
pLT06
pLT06 oriF	CAATAATCGCATCCGATTGCA
pLT06 KS05	CCTATTATACCATATTTTGGAC
pWH03
pWH03 F	CGAATTCAAATGCCTAGCATT
pWH03 R	GCAGATGAACCATCACCATT
pGEM-T-Easy
T7	TAATACGACTCACTATAGGG
SP6	TATTTAGGTGACACTATAG
pVP102
T11delcas9: arm1 F	GAGCATcccgggCGAAGGCGACAGTAACCCAT
T11delcas9: arm1 R	CCAGTAggatccACTGTACATGAGAACCTCCTTT
T11delcas9: arm2 F	TGCTACggatccGGAAAGAAACATTATCTGTATTA
T11delcas9: arm2 R	TTCGACtctagaGCAGCTACATATTCAGACATT
pAS106
T11del6: arm1 F	GCGCATcccgggCGAAGAGAACAGCCTGTCT
T11del6: arm1 R	GCTCGTctgcagAACTCGTCTGTGCGCCGA
T11del6: arm2 F	GGATATctgcagACAGTTTTTGTACTCTCAAT
T11del6: arm2 R	TTCGACtctagaGCTAGTTCATAGGTAATGGT
pVP105
T11cas9 D7A arm1 F	GATCATcccgggCGAAGGCGACAGTAACCCAT
T11cas9 D7A arm1 R	TAATCCCTAATGCTAAACCTATACTGTACATGAGAACCTCCTT
T11cas9 D7A arm2 F	TATAGGTTTAGCATTAGGGATTAGTAGTGTTGGTTGGT
T11cas9 D7A arm2 R	TTCGACtctagaGCCAATTCCGATAGCCTT
pG19
CR1cas9 SSI F	ATCACGgcggccgcGCAAACACAGTTAACCACG
CR1cas9 SSI R	ACGTACgcggccgcGCAAACGCTTATCATCGCAA
CR1cas9 Seq F5	CGATTCATTGGATAACCTAGT
CR1cas9 Seq R5	GCATTGTAGCGTTGATCTAAG
CR1cas9 Seq F12	CAAGGTGGCTTGACTCTCGA
CR1cas9 Seq R7	GCATCGTGGTTAACGAAATG
CR1cas9 Seq F7	GCTACACGTCAATCAAAGAAA
CR1cas9 Seq F11	TCAAAGTGAGGAACCAATTC
CR1cas9 Seq F3	GCGAAATTATCTTCTAGCATGA
CR1cas9 Seq R3	GCTCCAGCAATATCTTGAAT
CR1cas9 Seq F10	TATGACAGAAGACTATCAGT
CR1cas9 Seq F1	GCGATTACTTTCTGGTTGTAA
CR1cas9 Seq R14	CCTTGGTCAGACGTTGGAAT
CR1cas9 Seq F14	AGCACAGTCCAGTGAACATG
pVP301
CR3cas9 SSI F	GATCATgcggccgcCGGACAAAAACCTTGCCATC
CR3cas9 SSI R	TCGTACgcggccgcCGAAAACTGTTCGAAATCCC
CR3cas9 Seq F0	TCAACACACCAATCCATCG
CR3cas9 Seq F1	CGGACAGGCAATGTTATTGA
CR3cas9 Seq R3	GGCAGTTCAAAAGCTAACGTA
CR3cas9 Seq F11	ACTACGAGCAAGCGGCTTAA
CR3cas9 Seq R4	CGACTTGCTCACTGTCAAAA
CR3cas9 Seq R5	CGTTCATAGGTCTTTTCGTC
CR3cas9 Seq F4	TTTGACAGTGAGCAAGTCGA
CR3cas9 Seq F10	GCTAACCGCAAACTCAGTGA
CR3cas9 Seq F5	CGCAAAGTTACACTACAAAGT
CR3cas9 Seq F6	GGAAAGAAACATTATCTGTA
CR3cas9 Seq R1	CCTACTGAACAAAAACATTTCTC
CR3cas9 Seq R11	AAACGACGTCCACCTCGATT
pWH01
1F_BamHI	AATGAAggatccACCTAAAGCTATTCCTCCTGGA
1R_XbaI	AGTACAtctagaTCAATCTTAAAAGGTCGTGGCT
2F_PstI	TCATCTctgcagACTCAACAGATAAAGCATCCCC
2R_BamHI	TTATCTggatccGGAAGATTGGATGTAGAGATAACA
pWH43
11621-2GISE_For	ATAAGAATgcggccgcTTCATTTAATGAATAACGCTTAAAGGGAC
11621-2GISE_Rev	ATAAGAATgcggccgcTTAACCAAAAGGATTAAAATCTAAAT
pVP107
pCF10 uvrB arm1 F	GCGCATcccgggGCCAGAAGTATCGTTGACTT
pCF10 uvrB arm1 R	ATCACGggatccCCAAAATTCATTAAACTCTCC
pCF10 uvrB arm2 F	ATCACGctgcagGGAAATATGAAACAAGAAAAAAGG
pCF10 uvrB arm2 R	TTCGACtctagaCATTGTCTTCAATGGATCAAG
T11CR2S1 CR1 PAM REase +	ggatccGTATTTGAACTTTGGAACAAAAGACGCTAAACTTCCGCATAGGTATCTTTTCTTACCTTGGGGTGCAGTAGGAATTGCTTTTTTTGCTggatcc
T11CR2S1 CR1 PAM REase -	ggatccAGCAAAAAAAGCAATTCCTACTGCACCCCAAGGTAAGAAAAGATACCTATGCGGAAGTTTAGCGTCTTTTGTTCCAAAGTTCAAATACggatcc
CR1 PAM from pGEM Pst F	GTGATTctgcagAGCAAAAAAAGCAATTCCTA
CR1 PAM from pGEM Bam R	TCGATTggatccGTATTTGAACTTTGGAACAA
pVP108
T11CR2S1 CR3 PAM REase +	ggatccTATTTGAACTTTGGAACAAAAGACGCTAAACTTCCGCATAGGTATCTTTTCTTACCTTTGTAGGTGCAGTAGGAATTGCTTTTTTTGCggatcc
T11CR2S1 CR3 PAM REase -	ggatccGCAAAAAAAGCAATTCCTACTGCACCTACAAAGGTAAGAAAAGATACCTATGCGGAAGTTTAGCGTCTTTTGTTCCAAAGTTCAAATAggatcc
CR3 PAM from pGEM Pst F	GTGATTctgcagGCAAAAAAAGCAATTCCTAC
CR3 PAM from pGEM Bam R	TCGATTggatccTATTTGAACTTTGGAACAAA
pVP109
T11cas9 H601A arm1 F	GATCATcccgggGCAAAGACTTTCAAGGTG
T11cas9 H601A arm1 R	AAATTGGAATAATTGCATCAATTTCTGTTGAATCACTAACCAAT
T11cas9 H601A arm2 F	AGAAATTGATGCAATTATTCCAATTTCGATTAGCTTAGATGATT
T11cas9 H601A arm2 R	TTCGACtctagaGCAAACGGTGAACGTTTA
