# Supplementary material for: CRISPR-Cas and Restriction-Modification Act Additively against Conjugative Antibiotic Resistance Plasmid Transfer in Enterococcus faecalis
Source: mSphere. 2016 Jun 1;1(3):e00064-16. doi: 10.1128/mSphere.00064-16 (PMC4894674; doi:10.1128/mSphere.00064-16)
Supplement: Table S2 [file sph003162100st2.xlsx]

## Sheet: Sheet1
Strain	Spacera	Sequence Identity	Representative BLASTn hit	Genetic Element	PAM query sequenceb
CRISPR1-Cas
ATCC 29200	6	27/30	DENG_01063, hypothetical protein	E. faecalis DENG1	AGGCATTTATACAAA
D6	1	30/30	EFS1_1522-EFS1_1523; integrase and conserved hypothetical protein (overlaps both genes)	E. faecalis Symbioflor1	GGGACTTTCGATGTG
	2	30/30	ENT_04360; phage major tail protein, ϕ13 family	E. faecalis 7L76	GGGAGCTGTTACTCC
	8	29/30	DR75_2165-DR75_2166; hypothetical proteins (sequence located between the two genes)	E. faecalis ATCC 29212	CGGTGCTACCGTTCG
			EF0133-EF0134; hypothetical proteins (sequence located between the two genes)	E. faecalis V583	CGGCGCTACCGTTCG
DS5	1	28/30	DR75_1628; hypothetical protein	E. faecalis ATCC 29212	GGGTTCCTATTGGCA
		27/30	EFS1_2343; conserved hypotherical protein	E. faecalis Symbioflor1	GGGTTCGTATTGGCA
			EF2810; hypothetical protein	E. faecalis V583	GGGGTCATATTGGCA
	3	30/30	DR75_1520-DR75_1521; tRNA-glu and ArpU family, phage transcriptional regulator (sequence located between the two genes)	E. faecalis ATCC 29212	TGGTTTAGTCACCGT
		28/30	gp34-gp35; predicted ArpU transcriptional regulator and conserved hypothetical protein (sequence located between the two genes)	Enterococus phage ϕFL1A	TCGTTTAGTCACCGT
ATCC 4200	3	30/30	DR75_1503; tape measure domain protein	E. faecalis ATCC 29212	TGGCTGATTTACCTA
	4	29/30	Genome sequence is not annotated	Enterococus phage ϕEF24C-P2	CGGTTTACCATTTTA
	7	29/30	EFD32_2263-EFD32_2264; hypothetical proteins (sequence located between the two genes)	E. faecalis D32	GGTCGACTAGAAAGA
OG1RF	1	30/30	DR75_1516; phage portal, SPP1 Gp6-like family protein	E. faecalis ATCC 29212	TAGACTTAAATACTT
		27/30	EFAU085_02222; phage portal protein	E. faecium Aus085	TTGATTTAAACACCT
	3	28/30	EF2528-EAF2529; Cro/CI family transcriptional regulator and hypothetical protein (sequence located between the two genes)	E. faecalis V583	GGGTAGAAACTTTTG
		26/30	DR75_2173-DR75_2174; hypothetical protein and helix-turn-helix family protein (sequence located between the two genes)	E. faecalis ATCC 29212	GGGTTTTTGACGTAA
E1Sol	2	29/30	EF62_pC0030-EF62_pC0031; conserved hypothetical protein and toxin-antitoxin system, toxin component, RelE family (sequence located between the two genes)	E. faecalis 62 plasmid EF62pC	GAGGAACGTTTCCTT
			DR75_2995-DR75_2996; hypothetical protein and pcfJ-like family protein (sequence located between the two genes)	E. faecalis ATCC 29212 plasmid 2	GGGGAACGTTTCCTT
CRISPR2
ATCC 29200	39	30/30	LPS glycosyl transferase	Enterococcus phage IME-EF1	AAGAGCGCATTGCCG
		29/30	VD13_058; LPS glycosyl transferase	Enterococcus phage VD13	AGCAACGCATTGCCG
			LPS glycosyl transferase	Enterococcus phage SAP6	AGGAACGCATTGCTG
D6	21	29/30	EF1486; prophage 3, ply-2, predicted endolysin	E. faecalis V583	TGGAAGTGGAGTTTG
		28/30	EFD32_2243; N-acetylmuramoyl-L-alanine amidase family protein	E. faecalis D32	TGGAAGTCCAGTTTG
	22	30/30	EFS1_2364; hypothetical protein	E. faecalis Symbioflor1	TGGTTATAAAAAAGA
	25	30/30	EF62_pB0048; pcfV, hypothetical protein	E. faecalis 62 plasmid EF62pB	AGGCGTCTTCGGGGA
DS5	74	30/30	Tape measure domain-containing protein	Enterococcus phage EFC-1	CGGTATCGAACAAAA
ATCC 4200	7	30/30	IME-EF4_48-IME-EF4_49; hypotherical protein and major tail protein (sequence located between the two genes)	Enterococcus phage IME-EF4	TGGCGTGCTAGGGTG
			EfaCPT1_gp11-EfaCPT1_gp12; putative major tail tube protein and putative tail tape measure chaperone protein (sequence located between the two genes)	Enterococcus phage EFaCPT1	TGGCGTACTAGGGTG
	8	28/30	IME-EF4_27; prim-pol domain protein	Enterococcus phage IME-EF4	AGGAAGTTCAAGGAG
	9	29/30	EF2813; prophage 6, tail tape measure protein	E. faecalis V583	AGGTCAAATGGAAAA
	10	30/30	EF2836-EF2837; prophage 6, hypothetical proteins (sequence located between the two genes)	E. faecalis V583	AGGAAAGGGAGTTAA
	11	29/30	locus ID?; pcfS, putative ssb protein	E. faecalis plasmid pCF10	CGTCAAGTGGTGTAG
OG1RF	34	30/30	ENT_20330; phage terminase, large subunit, PBSX family	E. faecalis 7L76	CGGATCAGTAGCATA
	37	27/30	M7W_1349; hypothetical protein	E. faecium NRRL B-2354	TGGATAAACGGAGTC
	38	29/30	pLG2-0017; hypothetical protein	E. faecalis plasmid pGL2	CGGCAGCAGAAGCTA
	5	29/30	EFD32_2253; major tail protein	E. faecalis D32	CGTCAAGTGGTGTAG
E1Sol	91	30/30	EF2535; nucleotidyltransferase domain-containing protein	E. faecalis V583	AGGAGAAAGTTAAAG
CRISPR3-Cas
T11	1	30/30	EfaCPT1_gp29; putative metallo-beta-lactamase domain protein	Enterococcus phage EFaCPT1	TGGTACCACAATTGA
	6	30/30	repB, replication-associated protein	E. faecalis plasmid pAD1	TTGTAATTGTTTTGC
	7	30/30	EF62_pC0029; conserved hypothetical protein	E. faecalis 62 plasmid EF62pC	AAGTAATACGACAAT
	8	27/30	gp31, conserved hypothetical protein	Enterococcus phage φFL1A	TGATAGAAATTTAGT
	9	29/30	EFD32_2249, Hypothetical protein	E. faecalis D32c	AAGTACCTGTTAACT
	10	29/30	EFD32_2266, ArpU family transcriptional regulator	E. faecalis D32c	TAATATCATTCTCAC
	14	30/30	hypothetical protein	Enterococcus phage EFC1	TGTAAAACGTTCTTC
	19	27/30	PHIEF11_0021; putative phage structural protein	Enterococcus phage φEF11	TGTATAAGTTGATTG
	20	29/30	EFD32_2276, N-6 DNA methylase	E. faecalis D32c	TTGTATACTTTTTTC
	21	29/30	ENT_02110; DNA segregation ATPase FtsK/SpoIIIE and related proteins	E. faecalis 7L76	CAATAAGCGTATTTG
		27/30	EF2533; FtsK/SpoIIIE family protein	E. faecalis V583	GTTATTCGCATAAAC
F1	3	30/30	VD13_034; putative structural protein	Enterococcus phage VD13	TGGTACTCCTTCGCT
	4	30/30	DR75_1629; hypothetical protein	E. faecalis ATCC 29212	CCATAGAATCGATAC
	5	30/30	EFD32_2267; hypothetical protein	E. faecalis D32	CAATAGCGCTCATCA
	6	30/30	DR75_1503; tape measure domain protein	E. faecalis ATCC 29212	TGATACGGCGGTTGG
Fly1	2	28/30	EFD32_2260; phage portal protein	E. faecalis D32	GCCTATCAAAAACTT
	3	28/30	ENT_04320; phage tail tape measure protein, TP901 family	E. faecalis 7L76	CGATATGAAACTACT
	4	30/30	EFS1_2367; DNA replication protein DnaC	E. faecalis Symbioflor1	GCATAAAGATTTCCT
	5	30/30	DR75_2999-DR75_3000; hypothetical protein and addiction molecule toxin, RelE/StbE family protein (sequence located between the two genes)	E. faecalis ATCC 29212 plasmid 2	TGGTACTGTAGCAAA
	6	29/30	EF2825; prophage 6, hypothetical protein	E. faecalis V583	TGATTCCAATCAAGA
	8	29/30	DENG_01652; hypothetical protein	E. faecalis DENG1	TCATAAAAATCGACC
