# Supplementary material for: CRISPR-Cas and Restriction-Modification Act Additively against Conjugative Antibiotic Resistance Plasmid Transfer in Enterococcus faecalis
Source: mSphere. 2016 Jun 1;1(3):e00064-16. doi: 10.1128/mSphere.00064-16 (PMC4894674; doi:10.1128/mSphere.00064-16)
Supplement: Table S3 [file sph003162100st3.xlsx]

## Sheet: Sheet1
Locus ID	Annotation	Pfam hit (e-value)	Notes
EFMG_00927	Predicted protein	No conserved domains
EFMG_00926	AlwI family type II restriction endonuclease	RE_AlwI; AlwI family restriction endonuclease (1.2e-32)	60% identity (99% coverage) with LmoJ2R of L. monocytogenes J2749 (AlwI family Type II restriction endonuclease) [e-value, 0.0]
EFMG_00925	NgoFVII family restriction endonuclease	RE_NgoFVII; NgoFVII restriction endonuclease (5.9e-26)	43% identity with OG1RF R.EfaRFI [e-value, 1e-62]
EFMG_00924	DNA cytosine methyltransferase	DNA_methylase; C-5 cytosine specific DNA methylase (5.1e-71)	56% identity to OG1RF M.EfaRFI [e-value, 2e-125]
EFMG_00923	Very short patch repair endonuclease	Vsr; DNA mismatch endonuclease Vsr (2.2e-25)	73% identity with endonuclease of Staphylococcus carnosus subsp. utilis [e-value,e-70]
EFMG_00922	Predicted protein	HNH; HNH endonuclease (5.8e-7)	35% identity with 5-methylcytosine-specific restriction enzyme A of Bacillus sp. GeD10 [e-value, 2e-24]
